# Supplementary material for: Three new species of the segmented spider genus Qiongthela (Mesothelae, Liphistiidae) from Hainan Island, China
Source: Zookeys. 2021 Jan 11;1009:123–38. doi: 10.3897/zookeys.1009.57857 (PMC7813806; doi:10.3897/zookeys.1009.57857)
Supplement: XML Treatment for Qiongthela [file zookeys.1009.57857-treatment1.xml]

<!DOCTYPE tp:taxon-treatment
  PUBLIC "-//TaxonX//DTD Taxonomic Treatment Publishing DTD v0 20100105//EN" "tax-treatment-NSO.dtd">
<tp:taxon-treatment xmlns:tp="http://www.plazi.org/taxpub"><tp:treatment-meta><kwd-group><label>Taxon classification</label><kwd><named-content xmlns:xlink="http://www.w3.org/1999/xlink" content-type="kingdom">Animalia</named-content></kwd><kwd><named-content xmlns:xlink="http://www.w3.org/1999/xlink" content-type="order">Araneae</named-content></kwd><kwd><named-content xmlns:xlink="http://www.w3.org/1999/xlink" content-type="family">Liphistiidae</named-content></kwd></kwd-group><mixed-citation publication-type="journal"><person-group><name><surname>Yu</surname><given-names>Li</given-names></name><name><surname>Liu</surname><given-names>Fengxiang</given-names></name><name><surname>Zhang</surname><given-names>Zengtao</given-names></name><name><surname>Li</surname><given-names>Daiqin</given-names></name><name><surname>Xu</surname><given-names>Xin</given-names></name></person-group><article-title>Three new species of the segmented spider genus <italic><tp:taxon-name><tp:taxon-name-part taxon-name-part-type="genus" reg="Qiongthela">Qiongthela</tp:taxon-name-part></tp:taxon-name></italic> (<tp:taxon-name><tp:taxon-name-part taxon-name-part-type="suborder">Mesothelae</tp:taxon-name-part></tp:taxon-name>, <tp:taxon-name><tp:taxon-name-part taxon-name-part-type="family">Liphistiidae</tp:taxon-name-part></tp:taxon-name>) from Hainan Island, China</article-title><source>Zookeys</source><day>11</day><month>1</month><year>2021</year><volume>1009</volume><fpage>123</fpage><lpage>138</lpage><pub-id pub-id-type="doi">10.3897/zookeys.1009.57857</pub-id></mixed-citation></tp:treatment-meta><tp:nomenclature><label>Genus</label><tp:taxon-name><object-id xmlns:xlink="http://www.w3.org/1999/xlink" content-type="arpha" xlink:type="simple">72246532-551C-5AB1-B92F-85C1CD82344A</object-id>
            <tp:taxon-name-part taxon-name-part-type="genus" reg="Qiongthela">Qiongthela</tp:taxon-name-part>
          </tp:taxon-name><tp:taxon-authority>Xu &amp; Kuntner, 2015</tp:taxon-authority></tp:nomenclature><tp:treatment-sec sec-type="type species" id="SECID0EDHAC"><title>Type species.</title><p><italic><tp:taxon-name><tp:taxon-name-part taxon-name-part-type="genus" reg="Qiongthela">Qiongthela</tp:taxon-name-part> <tp:taxon-name-part taxon-name-part-type="species" reg="baishensis">baishensis</tp:taxon-name-part></tp:taxon-name></italic> Xu, 2015.</p></tp:treatment-sec><tp:treatment-sec sec-type="diagnosis" id="SECID0EUHAC"><title>Diagnosis.</title><p>Males of <italic><tp:taxon-name><tp:taxon-name-part taxon-name-part-type="genus" reg="Qiongthela">Qiongthela</tp:taxon-name-part></tp:taxon-name></italic> can be distinguished from those of all other six <tp:taxon-name><tp:taxon-name-part taxon-name-part-type="subfamily">Heptathelinae</tp:taxon-name-part></tp:taxon-name> genera by the blade-like conductor narrowing towards the apex (Figs <xref ref-type="fig" rid="F3">3A–C, E</xref>, <xref ref-type="fig" rid="F5">5A–E</xref>, <xref ref-type="fig" rid="F7">7A–E</xref>), and by the tegulum with two obvious apophyses (Figs <xref ref-type="fig" rid="F3">3A–E</xref>, <xref ref-type="fig" rid="F5">5A–E</xref>, <xref ref-type="fig" rid="F7">7A–E</xref>). Females of <italic><tp:taxon-name><tp:taxon-name-part taxon-name-part-type="genus" reg="Qiongthela">Qiongthela</tp:taxon-name-part></tp:taxon-name></italic> differ from those of all other six <tp:taxon-name><tp:taxon-name-part taxon-name-part-type="subfamily">Heptathelinae</tp:taxon-name-part></tp:taxon-name> genera by the two pairs of the receptacular clusters with numerous granula (Figs <xref ref-type="fig" rid="F3">3H–K</xref>, <xref ref-type="fig" rid="F5">5H–K</xref>, <xref ref-type="fig" rid="F7">7H–M</xref>) (<xref ref-type="bibr" rid="B9">Xu et al. 2017</xref>; <xref ref-type="bibr" rid="B10">Yu et al. 2020</xref>).</p></tp:treatment-sec><tp:treatment-sec sec-type="Species composition" id="SECID0E5JAC"><title>Species composition.</title><p><italic><tp:taxon-name><tp:taxon-name-part taxon-name-part-type="genus" reg="Qiongthela">Q.</tp:taxon-name-part> <tp:taxon-name-part taxon-name-part-type="species" reg="australis">australis</tp:taxon-name-part></tp:taxon-name></italic> (Ono, 2002), <italic><tp:taxon-name><tp:taxon-name-part taxon-name-part-type="genus" reg="Qiongthela">Q.</tp:taxon-name-part> <tp:taxon-name-part taxon-name-part-type="species" reg="baishensis">baishensis</tp:taxon-name-part></tp:taxon-name></italic> Xu, 2015, <italic><tp:taxon-name><tp:taxon-name-part taxon-name-part-type="genus" reg="Qiongthela">Q.</tp:taxon-name-part> <tp:taxon-name-part taxon-name-part-type="species" reg="baoting">baoting</tp:taxon-name-part></tp:taxon-name></italic> Yu, Liu, Zhang, Wang, Li &amp; Xu, 2020, <italic><tp:taxon-name><tp:taxon-name-part taxon-name-part-type="genus" reg="Qiongthela">Q.</tp:taxon-name-part> <tp:taxon-name-part taxon-name-part-type="species" reg="bawang">bawang</tp:taxon-name-part></tp:taxon-name></italic> Xu, Liu, Kuntner &amp; Li, 2017, <italic><tp:taxon-name><tp:taxon-name-part taxon-name-part-type="genus" reg="Qiongthela">Q.</tp:taxon-name-part> <tp:taxon-name-part taxon-name-part-type="species" reg="jianfeng">jianfeng</tp:taxon-name-part></tp:taxon-name></italic> Xu, Liu, Kuntner &amp; Li, 2017, <italic><tp:taxon-name><tp:taxon-name-part taxon-name-part-type="genus" reg="Qiongthela">Q.</tp:taxon-name-part> <tp:taxon-name-part taxon-name-part-type="species" reg="nui">nui</tp:taxon-name-part></tp:taxon-name></italic> (Schwendinger &amp; Ono, 2011), <italic><tp:taxon-name><tp:taxon-name-part taxon-name-part-type="genus" reg="Qiongthela">Q.</tp:taxon-name-part> <tp:taxon-name-part taxon-name-part-type="species" reg="qiongzhong">qiongzhong</tp:taxon-name-part></tp:taxon-name></italic> Yu, Liu, Zhang, Wang, Li &amp; Xu, 2020, <italic><tp:taxon-name><tp:taxon-name-part taxon-name-part-type="genus" reg="Qiongthela">Q.</tp:taxon-name-part> <tp:taxon-name-part taxon-name-part-type="species" reg="sanya">sanya</tp:taxon-name-part></tp:taxon-name></italic> Yu, Liu, Zhang, Wang, Li &amp; Xu, 2020, <italic><tp:taxon-name><tp:taxon-name-part taxon-name-part-type="genus" reg="Qiongthela">Q.</tp:taxon-name-part> <tp:taxon-name-part taxon-name-part-type="species" reg="wuzhi">wuzhi</tp:taxon-name-part></tp:taxon-name></italic> Xu, Liu, Kuntner &amp; Li, 2017, <italic><tp:taxon-name><tp:taxon-name-part taxon-name-part-type="genus" reg="Qiongthela">Q.</tp:taxon-name-part> <tp:taxon-name-part taxon-name-part-type="species" reg="yinggezui">yinggezui</tp:taxon-name-part></tp:taxon-name></italic> Yu, Liu, Zhang, Wang, Li &amp; Xu, 2020, <italic><tp:taxon-name><tp:taxon-name-part taxon-name-part-type="genus" reg="Qiongthela">Q.</tp:taxon-name-part> <tp:taxon-name-part taxon-name-part-type="species" reg="yini">yini</tp:taxon-name-part></tp:taxon-name></italic> Xu, Liu, Kuntner &amp; Li, 2017.</p></tp:treatment-sec><tp:treatment-sec sec-type="distribution" id="SECID0E4NAC"><title>Distribution.</title><p>China (Hainan), Vietnam.</p></tp:treatment-sec><tp:treatment-sec><!--Section generated to contain objects referenced in tp:taxon-treatment.--><fig id="F3" position="float" orientation="portrait"><object-id xmlns:xlink="http://www.w3.org/1999/xlink" content-type="doi" xlink:type="simple">10.3897/zookeys.1009.57857.figure3</object-id><object-id xmlns:xlink="http://www.w3.org/1999/xlink" content-type="arpha" xlink:type="simple">316022CD-47A7-54B1-B11B-30C98F5E4B23</object-id><label>Figure 3.</label><caption><p>Male and female genital anatomy of <italic><tp:taxon-name><tp:taxon-name-part taxon-name-part-type="genus" reg="Qiongthela">Qiongthela</tp:taxon-name-part> <tp:taxon-name-part taxon-name-part-type="species" reg="dongfang">dongfang</tp:taxon-name-part></tp:taxon-name></italic> sp. nov. <bold>A</bold> left palp, prolateral view <bold>B, E</bold> left palp, ventral view <bold>C</bold> left palp, retrolateral view <bold>D</bold> left palp, distal view <bold>F, G</bold> left palp, dorsal view <bold>H, I</bold> vulva, dorsal view <bold>J, K</bold> vulva, ventral view <bold>A–C, G</bold> XUX–2019–159 (holotype) <bold>D–F</bold> XUX–2017–065 <bold>H, J</bold> XUX–2019–157 <bold>I, K</bold> XUX–2019–160; Scale bars: 0.5 mm.</p></caption><graphic xmlns:xlink="http://www.w3.org/1999/xlink" xlink:href="zookeys-1009-123-g003.jpg" position="float" orientation="portrait" xlink:type="simple" id="oo_496167.jpg"><uri content-type="original_file" xlink:type="simple">https://binary.pensoft.net/fig/496167</uri></graphic></fig><fig id="F5" position="float" orientation="portrait"><object-id xmlns:xlink="http://www.w3.org/1999/xlink" content-type="doi" xlink:type="simple">10.3897/zookeys.1009.57857.figure5</object-id><object-id xmlns:xlink="http://www.w3.org/1999/xlink" content-type="arpha" xlink:type="simple">A4DA09BF-2432-564D-87C6-CB12186B3169</object-id><label>Figure 5.</label><caption><p>Male and female genital anatomy of <italic><tp:taxon-name><tp:taxon-name-part taxon-name-part-type="genus" reg="Qiongthela">Qiongthela</tp:taxon-name-part> <tp:taxon-name-part taxon-name-part-type="species" reg="nankai">nankai</tp:taxon-name-part></tp:taxon-name></italic> sp. nov. <bold>A</bold> left palp, prolateral view <bold>B, E</bold> left palp, ventral view <bold>C</bold> left palp, retrolateral view <bold>D</bold> left palp, distal view <bold>F, G</bold> left palp, dorsal view <bold>H, I</bold> vulva, dorsal view <bold>J, K</bold> vulva, ventral view <bold>A–C, G</bold> XUX–2019–174 (holotype) <bold>D–F</bold> XUX–2019–172 <bold>H, J</bold> XUX–2019–173 <bold>I, K</bold> XUX–2019–175; Scale bars: 0.5 mm.</p></caption><graphic xmlns:xlink="http://www.w3.org/1999/xlink" xlink:href="zookeys-1009-123-g005.jpg" position="float" orientation="portrait" xlink:type="simple" id="oo_496169.jpg"><uri content-type="original_file" xlink:type="simple">https://binary.pensoft.net/fig/496169</uri></graphic></fig><fig id="F7" position="float" orientation="portrait"><object-id xmlns:xlink="http://www.w3.org/1999/xlink" content-type="doi" xlink:type="simple">10.3897/zookeys.1009.57857.figure7</object-id><object-id xmlns:xlink="http://www.w3.org/1999/xlink" content-type="arpha" xlink:type="simple">A4728B7D-30FD-53AB-A7E6-108C81F44A17</object-id><label>Figure 7.</label><caption><p>Male and female genital anatomy of <italic><tp:taxon-name><tp:taxon-name-part taxon-name-part-type="genus" reg="Qiongthela">Qiongthela</tp:taxon-name-part> <tp:taxon-name-part taxon-name-part-type="species" reg="yalin">yalin</tp:taxon-name-part></tp:taxon-name></italic> sp. nov. <bold>A</bold> left palp, prolateral view <bold>B, E</bold> left palp, ventral view <bold>C</bold> left palp, retrolateral view <bold>D</bold> left palp, distal view <bold>F, G</bold> left palp, dorsal view <bold>H–J</bold> vulva, dorsal view <bold>K–M</bold> vulva, ventral view <bold>A–C, G</bold> XUX–2019–140 (holotype) <bold>D–F</bold> XUX–2019–138 <bold>H, K</bold> XUX–2017–033 <bold>I, L</bold> XUX–2019–139 <bold>J, M</bold> XUX–2019–141; Scale bars: 0.5 mm.</p></caption><graphic xmlns:xlink="http://www.w3.org/1999/xlink" xlink:href="zookeys-1009-123-g007.jpg" position="float" orientation="portrait" xlink:type="simple" id="oo_496171.jpg"><uri content-type="original_file" xlink:type="simple">https://binary.pensoft.net/fig/496171</uri></graphic></fig></tp:treatment-sec><ref-list><ref id="B9"><mixed-citation xmlns:xlink="http://www.w3.org/1999/xlink" xlink:type="simple"><person-group><name name-style="western"><surname>Xu</surname><given-names>X</given-names></name><name name-style="western"><surname>Liu</surname><given-names>FX</given-names></name><name name-style="western"><surname>Kuntner</surname><given-names>M</given-names></name><name name-style="western"><surname>Li</surname><given-names>D</given-names></name></person-group> (<year>2017</year>) <article-title>Four new species of the primitively segmented spider genus <italic><tp:taxon-name><tp:taxon-name-part taxon-name-part-type="genus">Qiongthela</tp:taxon-name-part></tp:taxon-name></italic> from Hainan island, China (<tp:taxon-name><tp:taxon-name-part taxon-name-part-type="suborder">Mesothelae</tp:taxon-name-part></tp:taxon-name>, <tp:taxon-name><tp:taxon-name-part taxon-name-part-type="family">Liphistiidae</tp:taxon-name-part></tp:taxon-name>).</article-title><source>ZooKeys</source><volume>714</volume>: <fpage>1</fpage>–<lpage>11</lpage>. <ext-link xlink:type="simple" ext-link-type="doi" xlink:href="10.3897/zookeys.714.19858">https://doi.org/10.3897/zookeys.714.19858</ext-link></mixed-citation></ref><ref id="B10"><mixed-citation xmlns:xlink="http://www.w3.org/1999/xlink" xlink:type="simple"><person-group><name name-style="western"><surname>Yu</surname><given-names>L</given-names></name><name name-style="western"><surname>Liu</surname><given-names>FX</given-names></name><name name-style="western"><surname>Zhang</surname><given-names>ZT</given-names></name><name name-style="western"><surname>Wang</surname><given-names>Y</given-names></name><name name-style="western"><surname>Li</surname><given-names>DQ</given-names></name><name name-style="western"><surname>Xu</surname><given-names>X</given-names></name></person-group> (<year>2020</year>) <article-title>Four new species of the primitively segmented spider genus <italic><tp:taxon-name><tp:taxon-name-part taxon-name-part-type="genus">Qiongthela</tp:taxon-name-part></tp:taxon-name></italic> from Hainan Island, China (<tp:taxon-name><tp:taxon-name-part taxon-name-part-type="suborder">Mesothelae</tp:taxon-name-part></tp:taxon-name>, <tp:taxon-name><tp:taxon-name-part taxon-name-part-type="family">Liphistiidae</tp:taxon-name-part></tp:taxon-name>).</article-title><source>ZooKeys</source><volume>911</volume>: <fpage>51</fpage>–<lpage>66</lpage>. <ext-link xlink:type="simple" ext-link-type="doi" xlink:href="10.3897/zookeys.911.48703">https://doi.org/10.3897/zookeys.911.48703</ext-link></mixed-citation></ref></ref-list></tp:taxon-treatment>
