# Supplementary material for: Three new species of the segmented spider genus Qiongthela (Mesothelae, Liphistiidae) from Hainan Island, China
Source: Zookeys. 2021 Jan 11;1009:123–38. doi: 10.3897/zookeys.1009.57857 (PMC7813806; doi:10.3897/zookeys.1009.57857)
Supplement: XML Treatment for Qiongthela dongfang [file zookeys.1009.57857-treatment2.xml]

<!DOCTYPE tp:taxon-treatment
  PUBLIC "-//TaxonX//DTD Taxonomic Treatment Publishing DTD v0 20100105//EN" "tax-treatment-NSO.dtd">
<tp:taxon-treatment xmlns:tp="http://www.plazi.org/taxpub"><tp:treatment-meta><kwd-group><label>Taxon classification</label><kwd><named-content xmlns:xlink="http://www.w3.org/1999/xlink" content-type="kingdom">Animalia</named-content></kwd><kwd><named-content xmlns:xlink="http://www.w3.org/1999/xlink" content-type="order">Araneae</named-content></kwd><kwd><named-content xmlns:xlink="http://www.w3.org/1999/xlink" content-type="family">Liphistiidae</named-content></kwd></kwd-group><mixed-citation publication-type="journal"><person-group><name><surname>Yu</surname><given-names>Li</given-names></name><name><surname>Liu</surname><given-names>Fengxiang</given-names></name><name><surname>Zhang</surname><given-names>Zengtao</given-names></name><name><surname>Li</surname><given-names>Daiqin</given-names></name><name><surname>Xu</surname><given-names>Xin</given-names></name></person-group><article-title>Three new species of the segmented spider genus <italic><tp:taxon-name><tp:taxon-name-part taxon-name-part-type="genus" reg="Qiongthela">Qiongthela</tp:taxon-name-part></tp:taxon-name></italic> (<tp:taxon-name><tp:taxon-name-part taxon-name-part-type="suborder">Mesothelae</tp:taxon-name-part></tp:taxon-name>, <tp:taxon-name><tp:taxon-name-part taxon-name-part-type="family">Liphistiidae</tp:taxon-name-part></tp:taxon-name>) from Hainan Island, China</article-title><source>Zookeys</source><day>11</day><month>1</month><year>2021</year><volume>1009</volume><fpage>123</fpage><lpage>138</lpage><pub-id pub-id-type="doi">10.3897/zookeys.1009.57857</pub-id></mixed-citation></tp:treatment-meta><tp:nomenclature><tp:taxon-name><object-id xmlns:xlink="http://www.w3.org/1999/xlink" content-type="arpha" xlink:type="simple">EE418EA5-3BEB-5966-9E06-45CF8DAC4CFE</object-id>
            <tp:taxon-name-part taxon-name-part-type="genus" reg="Qiongthela">Qiongthela</tp:taxon-name-part>
            <tp:taxon-name-part taxon-name-part-type="species" reg="dongfang">dongfang</tp:taxon-name-part>
            <object-id xmlns:xlink="http://www.w3.org/1999/xlink" content-type="zoobank" xlink:type="simple">http://zoobank.org/6A654737-8B5C-48F0-84F6-BC0C14333BAD</object-id>
          </tp:taxon-name><tp:taxon-status xmlns:xlink="http://www.w3.org/1999/xlink" xlink:type="simple">sp. nov.</tp:taxon-status><xref ref-type="fig" rid="F2">Figures 2</xref><xref ref-type="fig" rid="F3">, 3</xref></tp:nomenclature><tp:treatment-sec sec-type="type material" id="SECID0ESPAC"><title>Type material.</title><p><bold><italic>Holotype</italic></bold> ♂: China, Hainan Province, Dongfang City, between Puguang and the 14<sup>th</sup> Dongfang Farm, <named-content xmlns:xlink="http://www.w3.org/1999/xlink" content-type="dwc:verbatimCoordinates" xlink:type="simple"><named-content content-type="geo-json" specific-use="{&#34;type&#34;:&#34;Point&#34;,&#34;coordinates&#34;:[108.920000,19.080000]}" id="NCID0EDAAE" xlink:type="simple">19.08°N, 108.92°E</named-content></named-content>, alt. 160 m, 24 August 2019, D. Li, F.X. Liu, X. Xu and L. Yu leg., XUX–2019–159 (matured on 2 October 2019 at <named-content xmlns:xlink="http://www.w3.org/1999/xlink" content-type="dwc:institutional_code" xlink:type="simple">HNU</named-content>). <bold><italic>Paratypes</italic></bold>: 3 ♀♀, same data as holotype, XUX–2019–156, 157, 160; 1 ♂, same locality as holotype, 5 August 2017, D. Li, F.X. Liu, Z.T. Zhang and X. Xu leg., XUX–2017–065 (♂ matured on 20 October 2018 at <named-content xmlns:xlink="http://www.w3.org/1999/xlink" content-type="dwc:institutional_code" xlink:type="simple">HNU</named-content>).</p></tp:treatment-sec><tp:treatment-sec sec-type="diagnosis" id="SECID0EVAAE"><title>Diagnosis.</title><p>Males of <italic><tp:taxon-name><tp:taxon-name-part taxon-name-part-type="genus" reg="Qiongthela">Q.</tp:taxon-name-part> <tp:taxon-name-part taxon-name-part-type="species" reg="dongfang">dongfang</tp:taxon-name-part></tp:taxon-name></italic> sp. nov. resemble those of <italic><tp:taxon-name><tp:taxon-name-part taxon-name-part-type="genus" reg="Qiongthela">Q.</tp:taxon-name-part> <tp:taxon-name-part taxon-name-part-type="species" reg="jianfeng">jianfeng</tp:taxon-name-part></tp:taxon-name></italic>, but can be distinguished from the latter by the tegular marginal apophysis with a pointed, sharp apex (Fig. <xref ref-type="fig" rid="F3">3D, E, G</xref>) and the tegular terminal apophysis with a hook-like apex (Fig. <xref ref-type="fig" rid="F3">3A, B</xref>); from those of the rest of <italic><tp:taxon-name><tp:taxon-name-part taxon-name-part-type="genus" reg="Qiongthela">Qiongthela</tp:taxon-name-part></tp:taxon-name></italic> species by the conductor base with a semioval apophysis ventrally (Fig. <xref ref-type="fig" rid="F3">3E</xref>). Females of <italic><tp:taxon-name><tp:taxon-name-part taxon-name-part-type="genus" reg="Qiongthela">Q.</tp:taxon-name-part> <tp:taxon-name-part taxon-name-part-type="species" reg="dongfang">dongfang</tp:taxon-name-part></tp:taxon-name></italic> sp. nov. differ from those of <italic><tp:taxon-name><tp:taxon-name-part taxon-name-part-type="genus" reg="Qiongthela">Q.</tp:taxon-name-part> <tp:taxon-name-part taxon-name-part-type="species" reg="bawang">bawang</tp:taxon-name-part></tp:taxon-name></italic> and <italic><tp:taxon-name><tp:taxon-name-part taxon-name-part-type="genus" reg="Qiongthela">Q.</tp:taxon-name-part> <tp:taxon-name-part taxon-name-part-type="species" reg="qiongzhong">qiongzhong</tp:taxon-name-part></tp:taxon-name></italic> by the receptacular clusters all similar in size and with short genital stalks (Fig. <xref ref-type="fig" rid="F3">3H–K</xref>); from those of <italic><tp:taxon-name><tp:taxon-name-part taxon-name-part-type="genus" reg="Qiongthela">Q.</tp:taxon-name-part> <tp:taxon-name-part taxon-name-part-type="species" reg="nankai">nankai</tp:taxon-name-part></tp:taxon-name></italic> sp. nov. by the bases of middle receptacular clusters separated from each other (Fig. <xref ref-type="fig" rid="F3">3H–K</xref>); from those of the rest of <italic><tp:taxon-name><tp:taxon-name-part taxon-name-part-type="genus" reg="Qiongthela">Qiongthela</tp:taxon-name-part></tp:taxon-name></italic> species by the two paired receptacular clusters separated from each other, and situated along the anterior margin of the bursa copulatrix and all similar in size (Fig. <xref ref-type="fig" rid="F3">3H–K</xref>).</p></tp:treatment-sec><tp:treatment-sec sec-type="description" id="SECID0EDEAE"><title>Description.</title><p><bold>Male</bold> (holotype, Fig. <xref ref-type="fig" rid="F2">2D</xref>). Carapace light brown; opisthosoma brown, with 12 dark brown tergites, close to each other, the first 2–7 larger than the others, and the fourth largest; sternum narrow, much longer than wide; a few fine pointed hairs running over the ocular area; chelicerae with promargin of cheliceral groove bearing 8 denticles; legs with firm hairs and spines; 7 spinnerets. Measurements: <abbrev xmlns:xlink="http://www.w3.org/1999/xlink" xlink:title="body length" id="ABBRID0EPEAE" xlink:type="simple">BL</abbrev> 10.89, <abbrev xmlns:xlink="http://www.w3.org/1999/xlink" xlink:title="carapace length" id="ABBRID0ETEAE" xlink:type="simple">CL</abbrev> 5.35, <abbrev xmlns:xlink="http://www.w3.org/1999/xlink" xlink:title="carapace width" id="ABBRID0EXEAE" xlink:type="simple">CW</abbrev> 4.85, <abbrev xmlns:xlink="http://www.w3.org/1999/xlink" xlink:title="opisthosoma length" id="ABBRID0E2EAE" xlink:type="simple">OL</abbrev> 5.26, <abbrev xmlns:xlink="http://www.w3.org/1999/xlink" xlink:title="paracymbium" id="ABBRID0E6EAE" xlink:type="simple">OW</abbrev> 3.56; <abbrev xmlns:xlink="http://www.w3.org/1999/xlink" xlink:title="anterior lateral eyes" id="ABBRID0EDFAE" xlink:type="simple">ALE</abbrev> &gt; <abbrev xmlns:xlink="http://www.w3.org/1999/xlink" xlink:title="posterior lateral eyes" id="ABBRID0EHFAE" xlink:type="simple">PLE</abbrev> &gt; <abbrev xmlns:xlink="http://www.w3.org/1999/xlink" xlink:title="posterior median eyes" id="ABBRID0ELFAE" xlink:type="simple">PME</abbrev> &gt; <abbrev xmlns:xlink="http://www.w3.org/1999/xlink" xlink:title="anterior median eyes" id="ABBRID0EPFAE" xlink:type="simple">AME</abbrev>; leg I 16.22 (4.82 + 1.45 + 3.59 + 4.33 + 2.03), leg II 15.90 (4.48 + 1.30 + 3.58 + 4.37 + 2.17), leg III 15.34 (3.83 + 1.08 + 3.25 + 4.63 + 2.55), leg IV 20.64 (4.95 + 1.10 + 4.43 + 7.00 + 3.16).</p><fig id="F2" position="float" orientation="portrait"><object-id xmlns:xlink="http://www.w3.org/1999/xlink" content-type="doi" xlink:type="simple">10.3897/zookeys.1009.57857.figure2</object-id><object-id xmlns:xlink="http://www.w3.org/1999/xlink" content-type="arpha" xlink:type="simple">12969097-28FC-57B9-A1C7-C741DA5D841F</object-id><label>Figure 2.</label><caption><p>Microhabitat and general somatic morphology of <italic><tp:taxon-name><tp:taxon-name-part taxon-name-part-type="genus" reg="Qiongthela">Qiongthela</tp:taxon-name-part> <tp:taxon-name-part taxon-name-part-type="species" reg="dongfang">dongfang</tp:taxon-name-part></tp:taxon-name></italic> sp. nov. <bold>A</bold> microhabitat <bold>B, C</bold> trapdoor with door closed and open <bold>D</bold> male (XUX–2019–159, holotype) <bold>E</bold> female (XUX–2019–157); Scale bars: 2 mm (<bold>D, E</bold>).</p></caption><graphic xmlns:xlink="http://www.w3.org/1999/xlink" xlink:href="zookeys-1009-123-g002.jpg" position="float" orientation="portrait" xlink:type="simple" id="oo_496166.jpg"><uri content-type="original_file" xlink:type="simple">https://binary.pensoft.net/fig/496166</uri></graphic></fig><p><bold><italic>Palp</italic>.</bold> Cymbium with a short projection dorsally (Fig. <xref ref-type="fig" rid="F3">3G</xref>); paracymbium unpigmented and unsclerotised prolaterally, with numerous setae at the tip (Fig. <xref ref-type="fig" rid="F3">3A–C</xref>). Contrategulum with two edges distally: the inner one finely dentate, the outer one sharp, semi-translucent (Fig. <xref ref-type="fig" rid="F3">3D–F</xref>). Marginal apophysis of the tegulum long, pointed, wide basally, with a sharp apex (Fig. <xref ref-type="fig" rid="F3">3D</xref>), proximally-directed terminal apophysis of tegulum with several denticles, narrowing to a hooked apex (Fig. <xref ref-type="fig" rid="F3">3A, B, E</xref>). Conductor situated ventro-proximally on the embolus, basal portion fused with the embolus and forming a semioval apophysis ventrally, distal portion free, narrowing to a slightly bent apex (Fig. <xref ref-type="fig" rid="F3">3A, B, E</xref>). Embolus largely sclerotised, with a wide, flat opening of the sperm duct distally (Fig. <xref ref-type="fig" rid="F3">3B, C, E</xref>).</p><fig id="F3" position="float" orientation="portrait"><object-id xmlns:xlink="http://www.w3.org/1999/xlink" content-type="doi" xlink:type="simple">10.3897/zookeys.1009.57857.figure3</object-id><object-id xmlns:xlink="http://www.w3.org/1999/xlink" content-type="arpha" xlink:type="simple">316022CD-47A7-54B1-B11B-30C98F5E4B23</object-id><label>Figure 3.</label><caption><p>Male and female genital anatomy of <italic><tp:taxon-name><tp:taxon-name-part taxon-name-part-type="genus" reg="Qiongthela">Qiongthela</tp:taxon-name-part> <tp:taxon-name-part taxon-name-part-type="species" reg="dongfang">dongfang</tp:taxon-name-part></tp:taxon-name></italic> sp. nov. <bold>A</bold> left palp, prolateral view <bold>B, E</bold> left palp, ventral view <bold>C</bold> left palp, retrolateral view <bold>D</bold> left palp, distal view <bold>F, G</bold> left palp, dorsal view <bold>H, I</bold> vulva, dorsal view <bold>J, K</bold> vulva, ventral view <bold>A–C, G</bold> XUX–2019–159 (holotype) <bold>D–F</bold> XUX–2017–065 <bold>H, J</bold> XUX–2019–157 <bold>I, K</bold> XUX–2019–160; Scale bars: 0.5 mm.</p></caption><graphic xmlns:xlink="http://www.w3.org/1999/xlink" xlink:href="zookeys-1009-123-g003.jpg" position="float" orientation="portrait" xlink:type="simple" id="oo_496167.jpg"><uri content-type="original_file" xlink:type="simple">https://binary.pensoft.net/fig/496167</uri></graphic></fig><p><bold>Female</bold> (Fig. <xref ref-type="fig" rid="F2">2E</xref>). Carapace reddish brown; opisthosoma brown, with 12 light brown tergites, close to each other, the first 2–7 larger than the others, and the fourth largest; sternum narrow, much longer than wide; a few fine pointed hairs running over the ocular area; chelicerae robust with promargin of cheliceral groove containing 10 denticles of variable size; legs with firm hairs and spines; 7 spinnerets. Measurements: <abbrev xmlns:xlink="http://www.w3.org/1999/xlink" xlink:title="body length" id="ABBRID0EOJAE" xlink:type="simple">BL</abbrev> 17.47, <abbrev xmlns:xlink="http://www.w3.org/1999/xlink" xlink:title="carapace length" id="ABBRID0ESJAE" xlink:type="simple">CL</abbrev> 8.25, <abbrev xmlns:xlink="http://www.w3.org/1999/xlink" xlink:title="carapace width" id="ABBRID0EWJAE" xlink:type="simple">CW</abbrev> 6.78, <abbrev xmlns:xlink="http://www.w3.org/1999/xlink" xlink:title="opisthosoma length" id="ABBRID0E1JAE" xlink:type="simple">OL</abbrev> 8.36, <abbrev xmlns:xlink="http://www.w3.org/1999/xlink" xlink:title="paracymbium" id="ABBRID0E5JAE" xlink:type="simple">OW</abbrev> 6.43; <abbrev xmlns:xlink="http://www.w3.org/1999/xlink" xlink:title="anterior lateral eyes" id="ABBRID0ECKAE" xlink:type="simple">ALE</abbrev> &gt; <abbrev xmlns:xlink="http://www.w3.org/1999/xlink" xlink:title="posterior lateral eyes" id="ABBRID0EGKAE" xlink:type="simple">PLE</abbrev> &gt; <abbrev xmlns:xlink="http://www.w3.org/1999/xlink" xlink:title="posterior median eyes" id="ABBRID0EKKAE" xlink:type="simple">PME</abbrev> &gt; <abbrev xmlns:xlink="http://www.w3.org/1999/xlink" xlink:title="anterior median eyes" id="ABBRID0EOKAE" xlink:type="simple">AME</abbrev>; palp 11.01 (3.66 + 1.40 + 2.81 + 3.14), leg I 15.16 (4.87 + 1.89 + 3.54 + 3.07 + 1.79), leg II 14.86 (4.78 + 1.85 + 3.20 + 3.15 + 1.88), leg III 15.37 (4.37 + 1.94 + 3.04 + 3.74 + 2.28), leg IV 22.99 (6.70 + 2.58 + 4.55 + 6.06 + 3.10).</p><p><bold><italic>Female genitalia</italic>.</bold> Two pairs of similar-sized receptacular clusters along the anterior margin of the bursa copulatrix, with short genital stalks (Fig. <xref ref-type="fig" rid="F3">3H–K</xref>).</p></tp:treatment-sec><tp:treatment-sec sec-type="variation" id="SECID0E4KAE"><title>Variation.</title><p>Males and females vary in body size. Range of measurements in males (<italic>N</italic> = 2): <abbrev xmlns:xlink="http://www.w3.org/1999/xlink" xlink:title="body length" id="ABBRID0EFLAE" xlink:type="simple">BL</abbrev> 10.89–14.76, <abbrev xmlns:xlink="http://www.w3.org/1999/xlink" xlink:title="carapace length" id="ABBRID0EJLAE" xlink:type="simple">CL</abbrev> 5.35–7.20, <abbrev xmlns:xlink="http://www.w3.org/1999/xlink" xlink:title="carapace width" id="ABBRID0ENLAE" xlink:type="simple">CW</abbrev> 4.85–6.50, <abbrev xmlns:xlink="http://www.w3.org/1999/xlink" xlink:title="opisthosoma length" id="ABBRID0ERLAE" xlink:type="simple">OL</abbrev> 5.26–7.18, <abbrev xmlns:xlink="http://www.w3.org/1999/xlink" xlink:title="paracymbium" id="ABBRID0EVLAE" xlink:type="simple">OW</abbrev> 3.56–4.58; in females (<italic>N</italic> = 3): <abbrev xmlns:xlink="http://www.w3.org/1999/xlink" xlink:title="body length" id="ABBRID0E2LAE" xlink:type="simple">BL</abbrev> 12.63–17.47, <abbrev xmlns:xlink="http://www.w3.org/1999/xlink" xlink:title="carapace length" id="ABBRID0E6LAE" xlink:type="simple">CL</abbrev> 6.00–8.25, <abbrev xmlns:xlink="http://www.w3.org/1999/xlink" xlink:title="carapace width" id="ABBRID0EDMAE" xlink:type="simple">CW</abbrev> 5.46–6.78, <abbrev xmlns:xlink="http://www.w3.org/1999/xlink" xlink:title="opisthosoma length" id="ABBRID0EHMAE" xlink:type="simple">OL</abbrev> 6.19–8.36, <abbrev xmlns:xlink="http://www.w3.org/1999/xlink" xlink:title="paracymbium" id="ABBRID0ELMAE" xlink:type="simple">OW</abbrev> 4.93–6.43.</p></tp:treatment-sec><tp:treatment-sec sec-type="etymology" id="SECID0EPMAE"><title>Etymology.</title><p>The species epithet, a noun in apposition, refers to the type locality.</p></tp:treatment-sec><tp:treatment-sec sec-type="distribution" id="SECID0EUMAE"><title>Distribution.</title><p>Hainan (Dongfang), China</p></tp:treatment-sec><tp:treatment-sec sec-type="GenBank accession number" id="SECID0EZMAE"><title>GenBank accession number.</title><p>XUX–2019–159: <ext-link xmlns:xlink="http://www.w3.org/1999/xlink" ext-link-type="gen" xlink:href="MT900751" xlink:type="simple">MT900751</ext-link>.</p></tp:treatment-sec><tp:treatment-sec sec-type="remarks" id="SECID0EENAE"><title>Remarks.</title><p>The maximum and mean intraspecific genetic distances of <italic><tp:taxon-name><tp:taxon-name-part taxon-name-part-type="genus" reg="Qiongthela">Q.</tp:taxon-name-part> <tp:taxon-name-part taxon-name-part-type="species" reg="dongfang">dongfang</tp:taxon-name-part></tp:taxon-name></italic> sp. nov. are 0.3% and 0.2% based on Kimura 2-parameter (<abbrev xmlns:xlink="http://www.w3.org/1999/xlink" xlink:title="Kimura 2-parameter" id="ABBRID0EVNAE" xlink:type="simple">K2P</abbrev>) model, respectively (<italic>N</italic> = 5). We calculated the interspecific genetic distance between the holotypes of the two closest species. The genetic distances between <italic><tp:taxon-name><tp:taxon-name-part taxon-name-part-type="genus" reg="Qiongthela">Q.</tp:taxon-name-part> <tp:taxon-name-part taxon-name-part-type="species" reg="dongfang">dongfang</tp:taxon-name-part></tp:taxon-name></italic> sp. nov. and <italic><tp:taxon-name><tp:taxon-name-part taxon-name-part-type="genus" reg="Qiongthela">Q.</tp:taxon-name-part> <tp:taxon-name-part taxon-name-part-type="species" reg="jianfeng">jianfeng</tp:taxon-name-part></tp:taxon-name></italic> (GenBank accession code: <ext-link xmlns:xlink="http://www.w3.org/1999/xlink" ext-link-type="gen" xlink:href="KP229838" xlink:type="simple">KP229838</ext-link> (paratype); we used the sequence of paratype because the DNA barcodes of the holotype and paratype are identical; <xref ref-type="bibr" rid="B9">Xu et al. 2017</xref>), <italic><tp:taxon-name><tp:taxon-name-part taxon-name-part-type="genus" reg="Qiongthela">Q.</tp:taxon-name-part> <tp:taxon-name-part taxon-name-part-type="species" reg="nankai">nankai</tp:taxon-name-part></tp:taxon-name></italic> sp. nov., and <italic><tp:taxon-name><tp:taxon-name-part taxon-name-part-type="genus" reg="Qiongthela">Q.</tp:taxon-name-part> <tp:taxon-name-part taxon-name-part-type="species" reg="yalin">yalin</tp:taxon-name-part></tp:taxon-name></italic> sp. nov. are 7.7%, 15.7%, and 9.1% based on <abbrev xmlns:xlink="http://www.w3.org/1999/xlink" xlink:title="Kimura 2-parameter" id="ABBRID0EQPAE" xlink:type="simple">K2P</abbrev>, respectively.</p></tp:treatment-sec><ref-list><ref id="B9"><mixed-citation xmlns:xlink="http://www.w3.org/1999/xlink" xlink:type="simple"><person-group><name name-style="western"><surname>Xu</surname><given-names>X</given-names></name><name name-style="western"><surname>Liu</surname><given-names>FX</given-names></name><name name-style="western"><surname>Kuntner</surname><given-names>M</given-names></name><name name-style="western"><surname>Li</surname><given-names>D</given-names></name></person-group> (<year>2017</year>) <article-title>Four new species of the primitively segmented spider genus <italic><tp:taxon-name><tp:taxon-name-part taxon-name-part-type="genus">Qiongthela</tp:taxon-name-part></tp:taxon-name></italic> from Hainan island, China (<tp:taxon-name><tp:taxon-name-part taxon-name-part-type="suborder">Mesothelae</tp:taxon-name-part></tp:taxon-name>, <tp:taxon-name><tp:taxon-name-part taxon-name-part-type="family">Liphistiidae</tp:taxon-name-part></tp:taxon-name>).</article-title><source>ZooKeys</source><volume>714</volume>: <fpage>1</fpage>–<lpage>11</lpage>. <ext-link xlink:type="simple" ext-link-type="doi" xlink:href="10.3897/zookeys.714.19858">https://doi.org/10.3897/zookeys.714.19858</ext-link></mixed-citation></ref></ref-list></tp:taxon-treatment>
