# Supplementary material for: Three new species of the segmented spider genus Qiongthela (Mesothelae, Liphistiidae) from Hainan Island, China
Source: Zookeys. 2021 Jan 11;1009:123–38. doi: 10.3897/zookeys.1009.57857 (PMC7813806; doi:10.3897/zookeys.1009.57857)
Supplement: XML Treatment for Qiongthela nankai [file zookeys.1009.57857-treatment3.xml]

<!DOCTYPE tp:taxon-treatment
  PUBLIC "-//TaxonX//DTD Taxonomic Treatment Publishing DTD v0 20100105//EN" "tax-treatment-NSO.dtd">
<tp:taxon-treatment xmlns:tp="http://www.plazi.org/taxpub"><tp:treatment-meta><kwd-group><label>Taxon classification</label><kwd><named-content xmlns:xlink="http://www.w3.org/1999/xlink" content-type="kingdom">Animalia</named-content></kwd><kwd><named-content xmlns:xlink="http://www.w3.org/1999/xlink" content-type="order">Araneae</named-content></kwd><kwd><named-content xmlns:xlink="http://www.w3.org/1999/xlink" content-type="family">Liphistiidae</named-content></kwd></kwd-group><mixed-citation publication-type="journal"><person-group><name><surname>Yu</surname><given-names>Li</given-names></name><name><surname>Liu</surname><given-names>Fengxiang</given-names></name><name><surname>Zhang</surname><given-names>Zengtao</given-names></name><name><surname>Li</surname><given-names>Daiqin</given-names></name><name><surname>Xu</surname><given-names>Xin</given-names></name></person-group><article-title>Three new species of the segmented spider genus <italic><tp:taxon-name><tp:taxon-name-part taxon-name-part-type="genus" reg="Qiongthela">Qiongthela</tp:taxon-name-part></tp:taxon-name></italic> (<tp:taxon-name><tp:taxon-name-part taxon-name-part-type="suborder">Mesothelae</tp:taxon-name-part></tp:taxon-name>, <tp:taxon-name><tp:taxon-name-part taxon-name-part-type="family">Liphistiidae</tp:taxon-name-part></tp:taxon-name>) from Hainan Island, China</article-title><source>Zookeys</source><day>11</day><month>1</month><year>2021</year><volume>1009</volume><fpage>123</fpage><lpage>138</lpage><pub-id pub-id-type="doi">10.3897/zookeys.1009.57857</pub-id></mixed-citation></tp:treatment-meta><tp:nomenclature><tp:taxon-name><object-id xmlns:xlink="http://www.w3.org/1999/xlink" content-type="arpha" xlink:type="simple">66AD90D3-1948-5037-B27E-AEA229378ADC</object-id>
            <tp:taxon-name-part taxon-name-part-type="genus" reg="Qiongthela">Qiongthela</tp:taxon-name-part>
            <tp:taxon-name-part taxon-name-part-type="species" reg="nankai">nankai</tp:taxon-name-part>
            <object-id xmlns:xlink="http://www.w3.org/1999/xlink" content-type="zoobank" xlink:type="simple">http://zoobank.org/7A75CB1F-E032-40BC-906D-F79CEAC64B96</object-id>
          </tp:taxon-name><tp:taxon-status xmlns:xlink="http://www.w3.org/1999/xlink" xlink:type="simple">sp. nov.</tp:taxon-status><xref ref-type="fig" rid="F4">Figures 4</xref><xref ref-type="fig" rid="F5">, 5</xref></tp:nomenclature><tp:treatment-sec sec-type="type material" id="SECID0EERAE"><title>Type material.</title><p><bold><italic>Holotype</italic></bold> ♂: China, Hainan Province, Baisha City, Nankai Town, Nankai Village, <named-content xmlns:xlink="http://www.w3.org/1999/xlink" content-type="dwc:verbatimCoordinates" xlink:type="simple"><named-content content-type="geo-json" specific-use="{&#34;type&#34;:&#34;Point&#34;,&#34;coordinates&#34;:[109.390000,19.040000]}" id="NCID0ESRAE" xlink:type="simple">19.04°N, 109.39°E</named-content></named-content>, alt. 300 m, 26 August 2019, D. Li, F.X. Liu, X. Xu and L. Yu leg., XUX–2019–174 (matured on 10 September 2019 at <named-content xmlns:xlink="http://www.w3.org/1999/xlink" content-type="dwc:institutional_code" xlink:type="simple">HNU</named-content>). <bold><italic>Paratypes</italic></bold>: 1 ♂, 2 ♀♀, same data as holotype, XUX–2019–172, 173, 175.</p></tp:treatment-sec><tp:treatment-sec sec-type="diagnosis" id="SECID0E6RAE"><title>Diagnosis.</title><p>Males of <italic><tp:taxon-name><tp:taxon-name-part taxon-name-part-type="genus" reg="Qiongthela">Q.</tp:taxon-name-part> <tp:taxon-name-part taxon-name-part-type="species" reg="nankai">nankai</tp:taxon-name-part></tp:taxon-name></italic> sp. nov. can be distinguished from those of <italic><tp:taxon-name><tp:taxon-name-part taxon-name-part-type="genus" reg="Qiongthela">Q.</tp:taxon-name-part> <tp:taxon-name-part taxon-name-part-type="species" reg="qiongzhong">qiongzhong</tp:taxon-name-part></tp:taxon-name></italic>, <italic><tp:taxon-name><tp:taxon-name-part taxon-name-part-type="genus" reg="Qiongthela">Q.</tp:taxon-name-part> <tp:taxon-name-part taxon-name-part-type="species" reg="yalin">yalin</tp:taxon-name-part></tp:taxon-name></italic> sp. nov. and <italic><tp:taxon-name><tp:taxon-name-part taxon-name-part-type="genus" reg="Qiongthela">Q.</tp:taxon-name-part> <tp:taxon-name-part taxon-name-part-type="species" reg="yinggezui">yinggezui</tp:taxon-name-part></tp:taxon-name></italic> by the straight tegular marginal apophysis (Fig. <xref ref-type="fig" rid="F5">5A, D</xref>), and the cymbial projection short and thick (Fig. <xref ref-type="fig" rid="F5">5G</xref>); from those of <italic><tp:taxon-name><tp:taxon-name-part taxon-name-part-type="genus" reg="Qiongthela">Q.</tp:taxon-name-part> <tp:taxon-name-part taxon-name-part-type="species" reg="australis">australis</tp:taxon-name-part></tp:taxon-name></italic> by the conductor with a bent apex (Fig. <xref ref-type="fig" rid="F5">5C, E, G</xref>), and the longer tegular marginal apophysis (Fig. <xref ref-type="fig" rid="F5">5A, C, D, F</xref>); from those of <italic><tp:taxon-name><tp:taxon-name-part taxon-name-part-type="genus" reg="Qiongthela">Q.</tp:taxon-name-part> <tp:taxon-name-part taxon-name-part-type="species" reg="dongfang">dongfang</tp:taxon-name-part></tp:taxon-name></italic> sp. nov., <italic><tp:taxon-name><tp:taxon-name-part taxon-name-part-type="genus" reg="Qiongthela">Q.</tp:taxon-name-part> <tp:taxon-name-part taxon-name-part-type="species" reg="jianfeng">jianfeng</tp:taxon-name-part></tp:taxon-name></italic> and <italic><tp:taxon-name><tp:taxon-name-part taxon-name-part-type="genus" reg="Qiongthela">Q.</tp:taxon-name-part> <tp:taxon-name-part taxon-name-part-type="species" reg="sanya">sanya</tp:taxon-name-part></tp:taxon-name></italic> by the tegular terminal apophysis with an abruptly narrowed and hooked apex (Fig. <xref ref-type="fig" rid="F5">5A–E</xref>); from those of <italic><tp:taxon-name><tp:taxon-name-part taxon-name-part-type="genus" reg="Qiongthela">Q.</tp:taxon-name-part> <tp:taxon-name-part taxon-name-part-type="species" reg="nui">nui</tp:taxon-name-part></tp:taxon-name></italic> by the tegular marginal apophysis with a blunt edge (Fig. <xref ref-type="fig" rid="F5">5A–G</xref>); from those of the rest of <italic><tp:taxon-name><tp:taxon-name-part taxon-name-part-type="genus" reg="Qiongthela">Qiongthela</tp:taxon-name-part></tp:taxon-name></italic> species by the contrategulum with two distal edges (Fig. <xref ref-type="fig" rid="F5">5A, D</xref>). Females of <italic><tp:taxon-name><tp:taxon-name-part taxon-name-part-type="genus" reg="Qiongthela">Q.</tp:taxon-name-part> <tp:taxon-name-part taxon-name-part-type="species" reg="nankai">nankai</tp:taxon-name-part></tp:taxon-name></italic> sp. nov. differ from those of <italic><tp:taxon-name><tp:taxon-name-part taxon-name-part-type="genus" reg="Qiongthela">Q.</tp:taxon-name-part> <tp:taxon-name-part taxon-name-part-type="species" reg="dongfang">dongfang</tp:taxon-name-part></tp:taxon-name></italic> sp. nov. and <italic><tp:taxon-name><tp:taxon-name-part taxon-name-part-type="genus" reg="Qiongthela">Q.</tp:taxon-name-part> <tp:taxon-name-part taxon-name-part-type="species" reg="wuzhi">wuzhi</tp:taxon-name-part></tp:taxon-name></italic> by the middle receptacular clusters situated close to each other (Fig. <xref ref-type="fig" rid="F5">5H–K</xref>); from those of <italic><tp:taxon-name><tp:taxon-name-part taxon-name-part-type="genus" reg="Qiongthela">Q.</tp:taxon-name-part> <tp:taxon-name-part taxon-name-part-type="species" reg="bawang">bawang</tp:taxon-name-part></tp:taxon-name></italic> and <italic><tp:taxon-name><tp:taxon-name-part taxon-name-part-type="genus" reg="Qiongthela">Q.</tp:taxon-name-part> <tp:taxon-name-part taxon-name-part-type="species" reg="qiongzhong">qiongzhong</tp:taxon-name-part></tp:taxon-name></italic> by the two pairs of receptacular clusters similar in size and shape (Fig. <xref ref-type="fig" rid="F5">5H–K</xref>); from those of the rest of <italic><tp:taxon-name><tp:taxon-name-part taxon-name-part-type="genus" reg="Qiongthela">Qiongthela</tp:taxon-name-part></tp:taxon-name></italic> species by similar-sized receptacular clusters, and all situated along the anterior margin of the bursa copulatrix (Fig. <xref ref-type="fig" rid="F5">5H–K</xref>).</p></tp:treatment-sec><tp:treatment-sec sec-type="description" id="SECID0EVYAE"><title>Description.</title><p><bold>Male</bold> (holotype, Fig. <xref ref-type="fig" rid="F4">4D</xref>). Carapace reddish brown; opisthosoma brown, with 12 yellow tergites, close to each other, the first 2–7 larger than the others, and the fourth largest; sternum narrow, much longer than wide; a few fine pointed hairs running over the ocular area; chelicerae with promargin of cheliceral groove bearing 11 denticles of variable size; legs with firm hairs and spines; 7 spinnerets. Measurements: <abbrev xmlns:xlink="http://www.w3.org/1999/xlink" xlink:title="body length" id="ABBRID0EBZAE" xlink:type="simple">BL</abbrev> 11.44, <abbrev xmlns:xlink="http://www.w3.org/1999/xlink" xlink:title="carapace length" id="ABBRID0EFZAE" xlink:type="simple">CL</abbrev> 5.31, <abbrev xmlns:xlink="http://www.w3.org/1999/xlink" xlink:title="carapace width" id="ABBRID0EJZAE" xlink:type="simple">CW</abbrev> 5.12, <abbrev xmlns:xlink="http://www.w3.org/1999/xlink" xlink:title="opisthosoma length" id="ABBRID0ENZAE" xlink:type="simple">OL</abbrev> 5.63, <abbrev xmlns:xlink="http://www.w3.org/1999/xlink" xlink:title="paracymbium" id="ABBRID0ERZAE" xlink:type="simple">OW</abbrev> 3.62; <abbrev xmlns:xlink="http://www.w3.org/1999/xlink" xlink:title="anterior lateral eyes" id="ABBRID0EVZAE" xlink:type="simple">ALE</abbrev> &gt; <abbrev xmlns:xlink="http://www.w3.org/1999/xlink" xlink:title="posterior lateral eyes" id="ABBRID0EZZAE" xlink:type="simple">PLE</abbrev> &gt; <abbrev xmlns:xlink="http://www.w3.org/1999/xlink" xlink:title="posterior median eyes" id="ABBRID0E4ZAE" xlink:type="simple">PME</abbrev> &gt; <abbrev xmlns:xlink="http://www.w3.org/1999/xlink" xlink:title="anterior median eyes" id="ABBRID0EB1AE" xlink:type="simple">AME</abbrev>; leg I 14.01 (3.91 + 0.95 + 3.18 + 3.94 + 2.03), leg II 14.76 (4.05 + 1.30 + 3.28 + 4.00 + 2.13), leg III 15.64 (3.94 + 1.53 + 3.09 + 4.61 + 2.47), leg IV 21.12 (5.48 + 1.34 + 4.56 + 6.43 + 3.31).</p><fig id="F4" position="float" orientation="portrait"><object-id xmlns:xlink="http://www.w3.org/1999/xlink" content-type="doi" xlink:type="simple">10.3897/zookeys.1009.57857.figure4</object-id><object-id xmlns:xlink="http://www.w3.org/1999/xlink" content-type="arpha" xlink:type="simple">CF33644E-FBF0-504D-87A6-92389F0E152D</object-id><label>Figure 4.</label><caption><p>Microhabitat and general somatic morphology of <italic><tp:taxon-name><tp:taxon-name-part taxon-name-part-type="genus" reg="Qiongthela">Qiongthela</tp:taxon-name-part> <tp:taxon-name-part taxon-name-part-type="species" reg="nankai">nankai</tp:taxon-name-part></tp:taxon-name></italic> sp. nov. <bold>A</bold> microhabitat <bold>B, C</bold> trapdoor with door closed and open <bold>D</bold> male (XUX–2019–174, holotype) <bold>E</bold> female (XUX–2019–173); Scale bars: 2 mm (<bold>D, E</bold>).</p></caption><graphic xmlns:xlink="http://www.w3.org/1999/xlink" xlink:href="zookeys-1009-123-g004.jpg" position="float" orientation="portrait" xlink:type="simple" id="oo_496168.jpg"><uri content-type="original_file" xlink:type="simple">https://binary.pensoft.net/fig/496168</uri></graphic></fig><p><bold><italic>Palp</italic>.</bold> Cymbium with a short projection dorsally (Fig. <xref ref-type="fig" rid="F5">5G</xref>); paracymbium unpigmented and unsclerotised prolaterally, with numerous setae at the tip (Fig. <xref ref-type="fig" rid="F5">5A–C</xref>). Contrategulum with an irregular dentate edge proximally and two edges distally: the inner one dentate, and the outer one sharp, semi-translucent (Fig. <xref ref-type="fig" rid="F5">5A, D, F</xref>). Marginal apophysis of tegulum long, with a blunt apex distally, distal portion of similar width as basal portion (Fig. <xref ref-type="fig" rid="F5">5A, D</xref>), a proximally directed terminal apophysis of the tegulum with few denticles, abruptly narrowing to a hooked apex (Fig. <xref ref-type="fig" rid="F5">5A–E</xref>). Conductor situated ventro-proximally on the embolus, the basal portion fused with the embolus, distal portion free, narrowing to a bent apex (Fig. <xref ref-type="fig" rid="F5">5A–E</xref>). Embolus largely sclerotised, smooth ventrally, with several longitudinal ribs retrolaterally, and with a wide, flat opening of the sperm duct distally (Fig. <xref ref-type="fig" rid="F5">5A, D, E</xref>).</p><fig id="F5" position="float" orientation="portrait"><object-id xmlns:xlink="http://www.w3.org/1999/xlink" content-type="doi" xlink:type="simple">10.3897/zookeys.1009.57857.figure5</object-id><object-id xmlns:xlink="http://www.w3.org/1999/xlink" content-type="arpha" xlink:type="simple">A4DA09BF-2432-564D-87C6-CB12186B3169</object-id><label>Figure 5.</label><caption><p>Male and female genital anatomy of <italic><tp:taxon-name><tp:taxon-name-part taxon-name-part-type="genus" reg="Qiongthela">Qiongthela</tp:taxon-name-part> <tp:taxon-name-part taxon-name-part-type="species" reg="nankai">nankai</tp:taxon-name-part></tp:taxon-name></italic> sp. nov. <bold>A</bold> left palp, prolateral view <bold>B, E</bold> left palp, ventral view <bold>C</bold> left palp, retrolateral view <bold>D</bold> left palp, distal view <bold>F, G</bold> left palp, dorsal view <bold>H, I</bold> vulva, dorsal view <bold>J, K</bold> vulva, ventral view <bold>A–C, G</bold> XUX–2019–174 (holotype) <bold>D–F</bold> XUX–2019–172 <bold>H, J</bold> XUX–2019–173 <bold>I, K</bold> XUX–2019–175; Scale bars: 0.5 mm.</p></caption><graphic xmlns:xlink="http://www.w3.org/1999/xlink" xlink:href="zookeys-1009-123-g005.jpg" position="float" orientation="portrait" xlink:type="simple" id="oo_496169.jpg"><uri content-type="original_file" xlink:type="simple">https://binary.pensoft.net/fig/496169</uri></graphic></fig><p><bold>Female</bold> (Fig. <xref ref-type="fig" rid="F4">4E</xref>). Carapace and opisthosoma color like in male, 12 opisthosoma tergites, close to each other, the first 2–7 larger than the others, and the fourth largest; sternum narrow, much longer than wide; a few fine pointed hairs running over the ocular area; chelicerae robust with promargin of cheliceral groove containing 10 denticles of variable size; legs with firm hairs and spines; 7 spinnerets. Measurements: <abbrev xmlns:xlink="http://www.w3.org/1999/xlink" xlink:title="body length" id="ABBRID0EA5AE" xlink:type="simple">BL</abbrev> 17.48, <abbrev xmlns:xlink="http://www.w3.org/1999/xlink" xlink:title="carapace length" id="ABBRID0EE5AE" xlink:type="simple">CL</abbrev> 8.45, <abbrev xmlns:xlink="http://www.w3.org/1999/xlink" xlink:title="carapace width" id="ABBRID0EI5AE" xlink:type="simple">CW</abbrev> 7.56, <abbrev xmlns:xlink="http://www.w3.org/1999/xlink" xlink:title="opisthosoma length" id="ABBRID0EM5AE" xlink:type="simple">OL</abbrev> 8.47, <abbrev xmlns:xlink="http://www.w3.org/1999/xlink" xlink:title="paracymbium" id="ABBRID0EQ5AE" xlink:type="simple">OW</abbrev> 6.49; <abbrev xmlns:xlink="http://www.w3.org/1999/xlink" xlink:title="anterior lateral eyes" id="ABBRID0EU5AE" xlink:type="simple">ALE</abbrev> &gt; <abbrev xmlns:xlink="http://www.w3.org/1999/xlink" xlink:title="posterior lateral eyes" id="ABBRID0EY5AE" xlink:type="simple">PLE</abbrev> &gt; <abbrev xmlns:xlink="http://www.w3.org/1999/xlink" xlink:title="posterior median eyes" id="ABBRID0E35AE" xlink:type="simple">PME</abbrev> &gt; <abbrev xmlns:xlink="http://www.w3.org/1999/xlink" xlink:title="anterior median eyes" id="ABBRID0EA6AE" xlink:type="simple">AME</abbrev>; palp 14.11 (5.02 + 1.93 + 3.41 + 3.75), leg I 15.49 (4.90 + 1.72 + 3.72+ 3.21 + 1.94), leg II 15.79 (4.91 + 1.97 + 3.41 + 3.38 + 2.12), leg III 16.31 (4.64 + 1.93 + 3.50 + 4.00 + 2.24), leg IV 23.11 (6.47 + 2.18 + 5.08 + 6.21 + 3.17).</p><p><bold><italic>Female genitalia</italic>.</bold> Two pairs of receptacular clusters along the anterior margin of the bursa copulatrix, of similar size and shape, and the middle ones close to each other, with very short genital stalks (Fig. <xref ref-type="fig" rid="F5">5H–K</xref>).</p></tp:treatment-sec><tp:treatment-sec sec-type="variation" id="SECID0EP6AE"><title>Variation.</title><p>Males and females vary in body size. Range of measurements in males (<italic>N</italic> = 2): <abbrev xmlns:xlink="http://www.w3.org/1999/xlink" xlink:title="body length" id="ABBRID0EX6AE" xlink:type="simple">BL</abbrev> 11.44–12.13, <abbrev xmlns:xlink="http://www.w3.org/1999/xlink" xlink:title="carapace length" id="ABBRID0E26AE" xlink:type="simple">CL</abbrev> 5.31–5.65, <abbrev xmlns:xlink="http://www.w3.org/1999/xlink" xlink:title="carapace width" id="ABBRID0EAAAG" xlink:type="simple">CW</abbrev> 5.12–5.56, <abbrev xmlns:xlink="http://www.w3.org/1999/xlink" xlink:title="opisthosoma length" id="ABBRID0EEAAG" xlink:type="simple">OL</abbrev> 5.63–6.35, <abbrev xmlns:xlink="http://www.w3.org/1999/xlink" xlink:title="paracymbium" id="ABBRID0EIAAG" xlink:type="simple">OW</abbrev> 3.62–4.69; in females (<italic>N</italic> = 2): <abbrev xmlns:xlink="http://www.w3.org/1999/xlink" xlink:title="body length" id="ABBRID0EOAAG" xlink:type="simple">BL</abbrev> 13.09–17.48, <abbrev xmlns:xlink="http://www.w3.org/1999/xlink" xlink:title="carapace length" id="ABBRID0ESAAG" xlink:type="simple">CL</abbrev> 6.63–8.45, <abbrev xmlns:xlink="http://www.w3.org/1999/xlink" xlink:title="carapace width" id="ABBRID0EWAAG" xlink:type="simple">CW</abbrev> 6.04–7.56, <abbrev xmlns:xlink="http://www.w3.org/1999/xlink" xlink:title="opisthosoma length" id="ABBRID0E1AAG" xlink:type="simple">OL</abbrev> 6.32–8.47, <abbrev xmlns:xlink="http://www.w3.org/1999/xlink" xlink:title="paracymbium" id="ABBRID0E5AAG" xlink:type="simple">OW</abbrev> 5.05–6.49.</p></tp:treatment-sec><tp:treatment-sec sec-type="etymology" id="SECID0ECBAG"><title>Etymology.</title><p>The species epithet, a noun in apposition, refers to the type locality.</p></tp:treatment-sec><tp:treatment-sec sec-type="distribution" id="SECID0EHBAG"><title>Distribution.</title><p>Hainan (Baisha), China</p></tp:treatment-sec><tp:treatment-sec sec-type="GenBank accession number" id="SECID0EMBAG"><title>GenBank accession number.</title><p>XUX–2019–174: <ext-link xmlns:xlink="http://www.w3.org/1999/xlink" ext-link-type="gen" xlink:href="MT900752" xlink:type="simple">MT900752</ext-link>.</p></tp:treatment-sec><tp:treatment-sec sec-type="remarks" id="SECID0EXBAG"><title>Remarks.</title><p>The maximum and mean intraspecific genetic distances of <italic><tp:taxon-name><tp:taxon-name-part taxon-name-part-type="genus" reg="Qiongthela">Q.</tp:taxon-name-part> <tp:taxon-name-part taxon-name-part-type="species" reg="nankai">nankai</tp:taxon-name-part></tp:taxon-name></italic> sp. nov. are 0.6% and 0.3% based on <abbrev xmlns:xlink="http://www.w3.org/1999/xlink" xlink:title="Kimura 2-parameter" id="ABBRID0EICAG" xlink:type="simple">K2P</abbrev>, respectively (<italic>N</italic> = 4). The interspecific genetic distances between <italic><tp:taxon-name><tp:taxon-name-part taxon-name-part-type="genus" reg="Qiongthela">Q.</tp:taxon-name-part> <tp:taxon-name-part taxon-name-part-type="species" reg="nankai">nankai</tp:taxon-name-part></tp:taxon-name></italic> sp. nov., <italic><tp:taxon-name><tp:taxon-name-part taxon-name-part-type="genus" reg="Qiongthela">Q.</tp:taxon-name-part> <tp:taxon-name-part taxon-name-part-type="species" reg="baishensis">baishensis</tp:taxon-name-part></tp:taxon-name></italic> (GenBank accession code: <ext-link xmlns:xlink="http://www.w3.org/1999/xlink" ext-link-type="gen" xlink:href="KP229805" xlink:type="simple">KP229805</ext-link>), and <italic><tp:taxon-name><tp:taxon-name-part taxon-name-part-type="genus" reg="Qiongthela">Q.</tp:taxon-name-part> <tp:taxon-name-part taxon-name-part-type="species" reg="yalin">yalin</tp:taxon-name-part></tp:taxon-name></italic> sp. nov. are 10.3% and 16.1% based on <abbrev xmlns:xlink="http://www.w3.org/1999/xlink" xlink:title="Kimura 2-parameter" id="ABBRID0EUDAG" xlink:type="simple">K2P</abbrev>, respectively.</p></tp:treatment-sec></tp:taxon-treatment>
