# Supplementary material for: Three new species of the segmented spider genus Qiongthela (Mesothelae, Liphistiidae) from Hainan Island, China
Source: Zookeys. 2021 Jan 11;1009:123–38. doi: 10.3897/zookeys.1009.57857 (PMC7813806; doi:10.3897/zookeys.1009.57857)
Supplement: XML Treatment for Qiongthela yalin [file zookeys.1009.57857-treatment4.xml]

<!DOCTYPE tp:taxon-treatment
  PUBLIC "-//TaxonX//DTD Taxonomic Treatment Publishing DTD v0 20100105//EN" "tax-treatment-NSO.dtd">
<tp:taxon-treatment xmlns:tp="http://www.plazi.org/taxpub"><tp:treatment-meta><kwd-group><label>Taxon classification</label><kwd><named-content xmlns:xlink="http://www.w3.org/1999/xlink" content-type="kingdom">Animalia</named-content></kwd><kwd><named-content xmlns:xlink="http://www.w3.org/1999/xlink" content-type="order">Araneae</named-content></kwd><kwd><named-content xmlns:xlink="http://www.w3.org/1999/xlink" content-type="family">Liphistiidae</named-content></kwd></kwd-group><mixed-citation publication-type="journal"><person-group><name><surname>Yu</surname><given-names>Li</given-names></name><name><surname>Liu</surname><given-names>Fengxiang</given-names></name><name><surname>Zhang</surname><given-names>Zengtao</given-names></name><name><surname>Li</surname><given-names>Daiqin</given-names></name><name><surname>Xu</surname><given-names>Xin</given-names></name></person-group><article-title>Three new species of the segmented spider genus <italic><tp:taxon-name><tp:taxon-name-part taxon-name-part-type="genus" reg="Qiongthela">Qiongthela</tp:taxon-name-part></tp:taxon-name></italic> (<tp:taxon-name><tp:taxon-name-part taxon-name-part-type="suborder">Mesothelae</tp:taxon-name-part></tp:taxon-name>, <tp:taxon-name><tp:taxon-name-part taxon-name-part-type="family">Liphistiidae</tp:taxon-name-part></tp:taxon-name>) from Hainan Island, China</article-title><source>Zookeys</source><day>11</day><month>1</month><year>2021</year><volume>1009</volume><fpage>123</fpage><lpage>138</lpage><pub-id pub-id-type="doi">10.3897/zookeys.1009.57857</pub-id></mixed-citation></tp:treatment-meta><tp:nomenclature><tp:taxon-name><object-id xmlns:xlink="http://www.w3.org/1999/xlink" content-type="arpha" xlink:type="simple">FA543615-329D-52DF-AC21-26B9D7877748</object-id>
            <tp:taxon-name-part taxon-name-part-type="genus" reg="Qiongthela">Qiongthela</tp:taxon-name-part>
            <tp:taxon-name-part taxon-name-part-type="species" reg="yalin">yalin</tp:taxon-name-part>
            <object-id xmlns:xlink="http://www.w3.org/1999/xlink" content-type="zoobank" xlink:type="simple">http://zoobank.org/FDD06B09-7B47-4055-84F4-4BD552242BD2</object-id>
          </tp:taxon-name><tp:taxon-status xmlns:xlink="http://www.w3.org/1999/xlink" xlink:type="simple">sp. nov.</tp:taxon-status><xref ref-type="fig" rid="F6">Figures 6</xref><xref ref-type="fig" rid="F7">, 7</xref></tp:nomenclature><tp:treatment-sec sec-type="type material" id="SECID0EIFAG"><title>Type material.</title><p><bold><italic>Holotype</italic></bold> ♂: China, Hainan Province, Sanya City, Yalinling, <named-content xmlns:xlink="http://www.w3.org/1999/xlink" content-type="dwc:verbatimCoordinates" xlink:type="simple"><named-content content-type="geo-json" specific-use="{&#34;type&#34;:&#34;Point&#34;,&#34;coordinates&#34;:[109.240000,18.510000]}" id="NCID0EWFAG" xlink:type="simple">18.51°N, 109.24°E</named-content></named-content>, alt. 220 m, 22 August 2019, D. Li, F.X. Liu, X. Xu and L. Yu leg., XUX–2019–140 (matured on 2 October 2019 at <named-content xmlns:xlink="http://www.w3.org/1999/xlink" content-type="dwc:institutional_code" xlink:type="simple">HNU</named-content>). <bold><italic>Paratypes</italic></bold>: 1 ♂, 2 ♀♀, same data as holotype; XUX–2019–138 (♂ matured on 6 November 2019 at <named-content xmlns:xlink="http://www.w3.org/1999/xlink" content-type="dwc:institutional_code" xlink:type="simple">HNU</named-content>), XUX–2019–139, 141; 1 ♀; same locality as holotype, <named-content xmlns:xlink="http://www.w3.org/1999/xlink" content-type="dwc:verbatimCoordinates" xlink:type="simple"><named-content content-type="geo-json" specific-use="{&#34;type&#34;:&#34;Point&#34;,&#34;coordinates&#34;:[109.230000,18.500000]}" id="NCID0ELGAG" xlink:type="simple">18.50°N, 109.23°E</named-content></named-content>, alt. 240 m, 1 August 2017, D. Li, F.X. Liu, Z.T. Zhang and X. Xu leg., XUX–2017–033.</p></tp:treatment-sec><tp:treatment-sec sec-type="diagnosis" id="SECID0EQGAG"><title>Diagnosis.</title><p>Males of <italic><tp:taxon-name><tp:taxon-name-part taxon-name-part-type="genus" reg="Qiongthela">Q.</tp:taxon-name-part> <tp:taxon-name-part taxon-name-part-type="species" reg="yalin">yalin</tp:taxon-name-part></tp:taxon-name></italic> sp. nov. resemble those of <italic><tp:taxon-name><tp:taxon-name-part taxon-name-part-type="genus" reg="Qiongthela">Q.</tp:taxon-name-part> <tp:taxon-name-part taxon-name-part-type="species" reg="sanya">sanya</tp:taxon-name-part></tp:taxon-name></italic>, but can be distinguished from the latter by the narrower conductor base (Fig. <xref ref-type="fig" rid="F7">7A, D</xref>) and by the cymbium with a longer and more slender projection (Fig. <xref ref-type="fig" rid="F7">7G</xref>); from those of <italic><tp:taxon-name><tp:taxon-name-part taxon-name-part-type="genus" reg="Qiongthela">Q.</tp:taxon-name-part> <tp:taxon-name-part taxon-name-part-type="species" reg="dongfang">dongfang</tp:taxon-name-part></tp:taxon-name></italic> sp. nov. by the tegular marginal apophysis slightly longer and with a blunt apex (Fig. <xref ref-type="fig" rid="F7">7A, D</xref>), and the cymbium with an elongated projection (Fig. <xref ref-type="fig" rid="F7">7G</xref>); from those of the rest of <italic><tp:taxon-name><tp:taxon-name-part taxon-name-part-type="genus" reg="Qiongthela">Qiongthela</tp:taxon-name-part></tp:taxon-name></italic> species by the contrategulum with a smooth edge proximally (Fig. <xref ref-type="fig" rid="F7">7F, G</xref>). Females of <italic><tp:taxon-name><tp:taxon-name-part taxon-name-part-type="genus" reg="Qiongthela">Q.</tp:taxon-name-part> <tp:taxon-name-part taxon-name-part-type="species" reg="yalin">yalin</tp:taxon-name-part></tp:taxon-name></italic> sp. nov. differ from those of <italic><tp:taxon-name><tp:taxon-name-part taxon-name-part-type="genus" reg="Qiongthela">Q.</tp:taxon-name-part> <tp:taxon-name-part taxon-name-part-type="species" reg="sanya">sanya</tp:taxon-name-part></tp:taxon-name></italic> by the middle receptacular clusters having short, indistinct genital stalks (Fig. <xref ref-type="fig" rid="F7">7I, L</xref>); from those of <italic><tp:taxon-name><tp:taxon-name-part taxon-name-part-type="genus" reg="Qiongthela">Q.</tp:taxon-name-part> <tp:taxon-name-part taxon-name-part-type="species" reg="australis">australis</tp:taxon-name-part></tp:taxon-name></italic>, <italic><tp:taxon-name><tp:taxon-name-part taxon-name-part-type="genus" reg="Qiongthela">Q.</tp:taxon-name-part> <tp:taxon-name-part taxon-name-part-type="species" reg="yini">yini</tp:taxon-name-part></tp:taxon-name></italic> and <italic><tp:taxon-name><tp:taxon-name-part taxon-name-part-type="genus" reg="Qiongthela">Q.</tp:taxon-name-part> <tp:taxon-name-part taxon-name-part-type="species" reg="yinggezui">yinggezui</tp:taxon-name-part></tp:taxon-name></italic> by the smaller middle receptacular clusters compared with the lateral ones (Fig. <xref ref-type="fig" rid="F7">7H–M</xref>); from those of the rest of <italic><tp:taxon-name><tp:taxon-name-part taxon-name-part-type="genus" reg="Qiongthela">Qiongthela</tp:taxon-name-part></tp:taxon-name></italic> species by the middle receptacular clusters situated along the anterior margin of the bursa copulatrix, the laterals located slightly on the dorsal wall of the bursa copulatrix, and the trapezoidal bursa copulatrix (Fig. <xref ref-type="fig" rid="F7">7H–M</xref>).</p></tp:treatment-sec><tp:treatment-sec sec-type="description" id="SECID0E3KAG"><title>Description.</title><p><bold>Male</bold> (holotype, Fig. <xref ref-type="fig" rid="F6">6D</xref>). Carapace reddish brown; opisthosoma brown, with 12 dark brown tergites, close to each other, the first 2–7 larger than the others, and the fourth largest; sternum narrow, much longer than wide; a few fine pointed hairs running over the ocular area; chelicerae with promargin of cheliceral groove bearing 9 denticles of variable size; legs with firm hairs and spines; 7 spinnerets. Measurements: <abbrev xmlns:xlink="http://www.w3.org/1999/xlink" xlink:title="body length" id="ABBRID0EILAG" xlink:type="simple">BL</abbrev> 16.80, <abbrev xmlns:xlink="http://www.w3.org/1999/xlink" xlink:title="carapace length" id="ABBRID0EMLAG" xlink:type="simple">CL</abbrev> 7.52, <abbrev xmlns:xlink="http://www.w3.org/1999/xlink" xlink:title="carapace width" id="ABBRID0EQLAG" xlink:type="simple">CW</abbrev> 7.72, <abbrev xmlns:xlink="http://www.w3.org/1999/xlink" xlink:title="opisthosoma length" id="ABBRID0EULAG" xlink:type="simple">OL</abbrev> 9.13, <abbrev xmlns:xlink="http://www.w3.org/1999/xlink" xlink:title="paracymbium" id="ABBRID0EYLAG" xlink:type="simple">OW</abbrev> 6.52; <abbrev xmlns:xlink="http://www.w3.org/1999/xlink" xlink:title="anterior lateral eyes" id="ABBRID0E3LAG" xlink:type="simple">ALE</abbrev> &gt; <abbrev xmlns:xlink="http://www.w3.org/1999/xlink" xlink:title="posterior lateral eyes" id="ABBRID0EAMAG" xlink:type="simple">PLE</abbrev> &gt; <abbrev xmlns:xlink="http://www.w3.org/1999/xlink" xlink:title="posterior median eyes" id="ABBRID0EEMAG" xlink:type="simple">PME</abbrev> &gt; <abbrev xmlns:xlink="http://www.w3.org/1999/xlink" xlink:title="anterior median eyes" id="ABBRID0EIMAG" xlink:type="simple">AME</abbrev>; leg I 26.07 (7.40 + 1.96 + 6.12 + 7.23 + 3.36), leg II 25.66 (7.00 + 1.92 + 5.81 + 7.21 + 3.72), leg III 25.51 (6.06 + 1.70 + 5.40 + 8.10 + 4.25), leg IV 33.43 (8.64 + 2.44 + 7.18 + 10.26 + 4.91).</p><fig id="F6" position="float" orientation="portrait"><object-id xmlns:xlink="http://www.w3.org/1999/xlink" content-type="doi" xlink:type="simple">10.3897/zookeys.1009.57857.figure6</object-id><object-id xmlns:xlink="http://www.w3.org/1999/xlink" content-type="arpha" xlink:type="simple">4196D1E5-02F1-5E6B-881B-8142723EB59E</object-id><label>Figure 6.</label><caption><p>Microhabitat and general somatic morphology of <italic><tp:taxon-name><tp:taxon-name-part taxon-name-part-type="genus" reg="Qiongthela">Qiongthela</tp:taxon-name-part> <tp:taxon-name-part taxon-name-part-type="species" reg="yalin">yalin</tp:taxon-name-part></tp:taxon-name></italic> sp. nov. <bold>A</bold> microhabitat <bold>B, C</bold> trapdoor with door closed and open <bold>D</bold> male (XUX–2019–140, holotype) <bold>E</bold> female (XUX–2019–139); Scale bars: 2 mm (<bold>D, E</bold>).</p></caption><graphic xmlns:xlink="http://www.w3.org/1999/xlink" xlink:href="zookeys-1009-123-g006.jpg" position="float" orientation="portrait" xlink:type="simple" id="oo_496170.jpg"><uri content-type="original_file" xlink:type="simple">https://binary.pensoft.net/fig/496170</uri></graphic></fig><p><bold><italic>Palp</italic>.</bold> Cymbium with a slender projection dorsally (Fig. <xref ref-type="fig" rid="F7">7G</xref>); paracymbium unpigmented and unsclerotised prolaterally, with numerous setae at the tip (Fig. <xref ref-type="fig" rid="F7">7A–C</xref>). Contrategulum with a smooth edge proximally and two edges distally: the inner one with fine, small denticles, the outer one smooth, sharp, semi-translucent, fused with the inner at the middle of the contrategulum (Fig. <xref ref-type="fig" rid="F7">7A, D, F</xref>). Tegulum with a long, slightly curved, distally blunt marginal apophysis (Fig. <xref ref-type="fig" rid="F7">7A, D</xref>), the proximally directed terminal apophysis with a dentate margin, continuously narrowing to a rounded, hooked apex (Fig. <xref ref-type="fig" rid="F7">7A–E</xref>). Conductor situated ventro-proximally on the embolus, fused with the embolus at the basal portion, distal portion free, narrowing to a slightly bent apex (Fig. <xref ref-type="fig" rid="F7">7A–E</xref>). Embolus largely sclerotised, with a wide, flat opening of the sperm duct distally, ventrally smooth, retrolaterally with several longitudinal ribs (Fig. <xref ref-type="fig" rid="F7">7B, C, E</xref>).</p><fig id="F7" position="float" orientation="portrait"><object-id xmlns:xlink="http://www.w3.org/1999/xlink" content-type="doi" xlink:type="simple">10.3897/zookeys.1009.57857.figure7</object-id><object-id xmlns:xlink="http://www.w3.org/1999/xlink" content-type="arpha" xlink:type="simple">A4728B7D-30FD-53AB-A7E6-108C81F44A17</object-id><label>Figure 7.</label><caption><p>Male and female genital anatomy of <italic><tp:taxon-name><tp:taxon-name-part taxon-name-part-type="genus" reg="Qiongthela">Qiongthela</tp:taxon-name-part> <tp:taxon-name-part taxon-name-part-type="species" reg="yalin">yalin</tp:taxon-name-part></tp:taxon-name></italic> sp. nov. <bold>A</bold> left palp, prolateral view <bold>B, E</bold> left palp, ventral view <bold>C</bold> left palp, retrolateral view <bold>D</bold> left palp, distal view <bold>F, G</bold> left palp, dorsal view <bold>H–J</bold> vulva, dorsal view <bold>K–M</bold> vulva, ventral view <bold>A–C, G</bold> XUX–2019–140 (holotype) <bold>D–F</bold> XUX–2019–138 <bold>H, K</bold> XUX–2017–033 <bold>I, L</bold> XUX–2019–139 <bold>J, M</bold> XUX–2019–141; Scale bars: 0.5 mm.</p></caption><graphic xmlns:xlink="http://www.w3.org/1999/xlink" xlink:href="zookeys-1009-123-g007.jpg" position="float" orientation="portrait" xlink:type="simple" id="oo_496171.jpg"><uri content-type="original_file" xlink:type="simple">https://binary.pensoft.net/fig/496171</uri></graphic></fig><p><bold>Female</bold> (Fig. <xref ref-type="fig" rid="F6">6E</xref>). Carapace light brown; opisthosoma brown, with 12 brown tergites, separate from each other, the first 2–7 larger than the others, and the fourth largest; sternum narrow, nearly twice as long as wide; a few fine pointed hairs running over the ocular area; chelicerae robust with promargin of cheliceral groove containing 9 denticles of variable size; legs with firm hairs and spines; 7 spinnerets. Measurements: <abbrev xmlns:xlink="http://www.w3.org/1999/xlink" xlink:title="body length" id="ABBRID0EJQAG" xlink:type="simple">BL</abbrev> 18.31, <abbrev xmlns:xlink="http://www.w3.org/1999/xlink" xlink:title="carapace length" id="ABBRID0ENQAG" xlink:type="simple">CL</abbrev> 8.60, <abbrev xmlns:xlink="http://www.w3.org/1999/xlink" xlink:title="carapace width" id="ABBRID0ERQAG" xlink:type="simple">CW</abbrev> 7.47, <abbrev xmlns:xlink="http://www.w3.org/1999/xlink" xlink:title="opisthosoma length" id="ABBRID0EVQAG" xlink:type="simple">OL</abbrev> 9.16, <abbrev xmlns:xlink="http://www.w3.org/1999/xlink" xlink:title="paracymbium" id="ABBRID0EZQAG" xlink:type="simple">OW</abbrev> 7.52; <abbrev xmlns:xlink="http://www.w3.org/1999/xlink" xlink:title="anterior lateral eyes" id="ABBRID0E4QAG" xlink:type="simple">ALE</abbrev> &gt; <abbrev xmlns:xlink="http://www.w3.org/1999/xlink" xlink:title="posterior lateral eyes" id="ABBRID0EBRAG" xlink:type="simple">PLE</abbrev> &gt; <abbrev xmlns:xlink="http://www.w3.org/1999/xlink" xlink:title="posterior median eyes" id="ABBRID0EFRAG" xlink:type="simple">PME</abbrev> &gt; <abbrev xmlns:xlink="http://www.w3.org/1999/xlink" xlink:title="anterior median eyes" id="ABBRID0EJRAG" xlink:type="simple">AME</abbrev>; palp 14.72 (5.12 + 1.88 + 3.53 + 4.19), leg I 17.23 (5.56 + 2.14 + 3.82 + 3.61 + 2.10), leg II 16.69 (5.46 + 2.22 + 3.42 + 3.33 + 2.26), leg III 17.17 (5.32 + 2.40 + 3.07 + 3.97 + 2.41), leg IV 24.44 (7.27 + 2.34 + 5.28 + 6.25 + 3.30).</p><p><bold><italic>Female genitalia</italic>.</bold> The middle receptacular clusters along the anterior margin of the bursa copulatrix, the lateral ones located slightly on the dorsal wall of the bursa copulatrix; the middle ones smaller than the lateral ones, with indistinct genital stalks; bursa copulatrix trapezoidal (Fig. <xref ref-type="fig" rid="F7">7H–M</xref>).</p></tp:treatment-sec><tp:treatment-sec sec-type="variation" id="SECID0EYRAG"><title>Variation.</title><p>Males and females vary in body size. Range of measurements in males (<italic>N</italic> = 2): <abbrev xmlns:xlink="http://www.w3.org/1999/xlink" xlink:title="body length" id="ABBRID0EASAG" xlink:type="simple">BL</abbrev> 15.76–16.80, <abbrev xmlns:xlink="http://www.w3.org/1999/xlink" xlink:title="carapace length" id="ABBRID0EESAG" xlink:type="simple">CL</abbrev> 6.92–7.52, <abbrev xmlns:xlink="http://www.w3.org/1999/xlink" xlink:title="carapace width" id="ABBRID0EISAG" xlink:type="simple">CW</abbrev> 6.18–7.72, <abbrev xmlns:xlink="http://www.w3.org/1999/xlink" xlink:title="opisthosoma length" id="ABBRID0EMSAG" xlink:type="simple">OL</abbrev> 7.48–9.13, <abbrev xmlns:xlink="http://www.w3.org/1999/xlink" xlink:title="paracymbium" id="ABBRID0EQSAG" xlink:type="simple">OW</abbrev> 5.89–6.52; in females (<italic>N</italic> = 3): <abbrev xmlns:xlink="http://www.w3.org/1999/xlink" xlink:title="body length" id="ABBRID0EWSAG" xlink:type="simple">BL</abbrev> 18.31–29.27, <abbrev xmlns:xlink="http://www.w3.org/1999/xlink" xlink:title="carapace length" id="ABBRID0E1SAG" xlink:type="simple">CL</abbrev> 8.60–14.19, <abbrev xmlns:xlink="http://www.w3.org/1999/xlink" xlink:title="carapace width" id="ABBRID0E5SAG" xlink:type="simple">CW</abbrev> 7.47–11.67, <abbrev xmlns:xlink="http://www.w3.org/1999/xlink" xlink:title="opisthosoma length" id="ABBRID0ECTAG" xlink:type="simple">OL</abbrev> 9.16–13.68, <abbrev xmlns:xlink="http://www.w3.org/1999/xlink" xlink:title="paracymbium" id="ABBRID0EGTAG" xlink:type="simple">OW</abbrev> 7.52–11.08.</p></tp:treatment-sec><tp:treatment-sec sec-type="etymology" id="SECID0EKTAG"><title>Etymology.</title><p>The species epithet, a noun in apposition, refers to the type locality.</p></tp:treatment-sec><tp:treatment-sec sec-type="distribution" id="SECID0EPTAG"><title>Distribution.</title><p>Hainan (Sanya), China</p></tp:treatment-sec><tp:treatment-sec sec-type="GenBank accession number" id="SECID0EUTAG"><title>GenBank accession number.</title><p>XUX–2019–140: <ext-link xmlns:xlink="http://www.w3.org/1999/xlink" ext-link-type="gen" xlink:href="MT900753" xlink:type="simple">MT900753</ext-link>.</p></tp:treatment-sec><tp:treatment-sec sec-type="remarks" id="SECID0E6TAG"><title>Remarks.</title><p>Both maximum and mean intraspecific genetic distances of <italic><tp:taxon-name><tp:taxon-name-part taxon-name-part-type="genus" reg="Qiongthela">Q.</tp:taxon-name-part> <tp:taxon-name-part taxon-name-part-type="species" reg="yalin">yalin</tp:taxon-name-part></tp:taxon-name></italic> sp. nov. are 0% based on <abbrev xmlns:xlink="http://www.w3.org/1999/xlink" xlink:title="Kimura 2-parameter" id="ABBRID0EQUAG" xlink:type="simple">K2P</abbrev> (<italic>N</italic> = 5). The interspecific genetic distance between <italic><tp:taxon-name><tp:taxon-name-part taxon-name-part-type="genus" reg="Qiongthela">Q.</tp:taxon-name-part> <tp:taxon-name-part taxon-name-part-type="species" reg="yalin">yalin</tp:taxon-name-part></tp:taxon-name></italic> sp. nov. and <italic><tp:taxon-name><tp:taxon-name-part taxon-name-part-type="genus" reg="Qiongthela">Q.</tp:taxon-name-part> <tp:taxon-name-part taxon-name-part-type="species" reg="sanya">sanya</tp:taxon-name-part></tp:taxon-name></italic> (GenBank accession code: <ext-link xmlns:xlink="http://www.w3.org/1999/xlink" ext-link-type="gen" xlink:href="MN911990" xlink:type="simple">MN911990</ext-link>) is 7.2% based on <abbrev xmlns:xlink="http://www.w3.org/1999/xlink" xlink:title="Kimura 2-parameter" id="ABBRID0ERVAG" xlink:type="simple">K2P</abbrev>.</p></tp:treatment-sec></tp:taxon-treatment>
